# Supplementary material for: Endogenous Extracellular Matrix Regulates the Response of Osteosarcoma 3D Spheroids to Doxorubicin
Source: Cancers (Basel). 2023 Feb 14;15(4):1221. doi: 10.3390/cancers15041221 (PMC9954237; doi:10.3390/cancers15041221)
Supplement: Supplementary file 1 [file cancers-15-01221-s001.zip]

Archive with 1 entries (1 files):
- cancers-2202997-supplementary.pdf
